# Supplementary material for: Actin nucleator formins regulate the tension-buffering function of caveolin-1
Source: J Mol Cell Biol. 2021 Oct 27;13(12):876–88. doi: 10.1093/jmcb/mjab070 (PMC8800513; doi:10.1093/jmcb/mjab070)
Supplement: mjab070_Supplementary_Data [file mjab070_supplementary_data.zip]

Archive with 2 entries (2 files):
- JMCB-2021-0183.R1_final text.docx
- Video S1.avi
